# Supplementary material for: Alpha cell dysfunction in type 1 diabetes is independent of a senescence program
Source: Front Endocrinol (Lausanne). 2022 Oct 7;13:932516. doi: 10.3389/fendo.2022.932516 (PMC9586489; doi:10.3389/fendo.2022.932516)
Supplement: Supplementary file 2 [file Table_1.xlsx]

## Sheet: Human Islet Donors
Source	Prep ID	RRID	Diabetes	Sex	Age	BMI	Experiments
ADI	R420	SAMN23408101	No diabetes	Male	55	23.5	Glucagon secretion (Fig. 5)
ADI	R425	SAMN24925207	No diabetes	Female	36	25.5	Glucagon secretion (Fig. 5)
ADI	R427	SAMN25221445	No diabetes	Male	52	35.2	Glucagon secretion (Fig. 5)
ADI	R415	SAMN 22441940	No diabetes	Male	32	26.6	Western blot (Fig. 5)
ADI	R455	SAMN30438720	No diabetes	Male	62	30.1	Flow cytometry (Fig. 6)
IIDP	N/A	SAMN29208584	No diabetes	Male	38	29.5	Glucagon secretion, Luminex, Flow cytometry (Fig. 6)
IIDP	N/A	SAMN29657580	No diabetes	Male	40	23	Glucagon secretion, Luminex Flow cytometry (Fig. 6)

## Sheet: Donors for IHC
Source	Case ID	Sex	Diabetes Status	Age	Diabetes Duration (Yrs)	C-peptide (ng/ml)	Experiment
nPOD	6462	Female	No diabetes	13.52	N/A	N/A	Fig. 4
nPOD	6392	Male	No diabetes	14.1	N/A	N/A	Fig. 4
nPOD	6366	Female	No diabetes	21	N/A	N/A	Fig. 4
nPOD	6387	Male	No diabetes	15.6	N/A	N/A	Fig. 4
nPOD	6336	Female	No diabetes	14.3	N/A	N/A	Fig. S6
nPOD	6342	Female	T1D	14	2	0.26	Fig. S6
nPOD	6247	Male	T1D	24	0.6	0.47	Fig. 4
nPOD	6243	Male	T1D	13	8	0.42	Fig. 4
nPOD	6551	Male	T1D	20.7	0.58	0.11	Fig. 4
nPOD	6523	Female	T1D	12.17	3	0.04	Fig. 4

## Sheet: RNA-seq (Brissova et al.)
From Brissova et al. Cell Reports (2019)
Source	Case ID	Sex	Diabetes Status	Age	BMI	Diabetes Duration (Yrs)	C-peptide (ng/ml)
nPOD	6342	Female	T1D	14	24.3	2	0.26
HPAP	Table 1, Donor 6	Male	T1D	27	18.5	17	<0.02
HPAP	Table 1, Donor 7	Male	T1D	30	29.8	20	<0.02
IIDP	Table S1, Donor 1	Female	No diabetes	26	35.9	N/A	N/A
IIDP	Table S1, Donor 2	Female	No diabetes	35	23.6	N/A	N/A
IIDP	Table S1, Donor 3	Female	No diabetes	49	31.6	N/A	N/A
IIDP	Table S1, Donor 4	Male	No diabetes	50	30.2	N/A	N/A
IIDP	Table S1, Donor 5	Male	No diabetes	55	27.8	N/A	N/A
