# Supplementary material for: Alpha cell dysfunction in type 1 diabetes is independent of a senescence program
Source: Front Endocrinol (Lausanne). 2022 Oct 7;13:932516. doi: 10.3389/fendo.2022.932516 (PMC9586489; doi:10.3389/fendo.2022.932516)
Supplement: Supplementary file 3 [file Table_2.xlsx]

## Sheet: Sheet1
Target	Assay, species	Dilution	Supplier Cat#	RRID
phosphorylated ATM Ser1981	Western blot (Human)	1:1000	Novus Biologicals, NB100-306SS	RRID:AB_920689
Total ATM	Western blot (Human)	1:1000	Novus Biologicals NB100-104SS	RRID:AB_10702959
CDKN1A	Western blot, IHC (Human, Mouse)	1:200	Santa Cruz Biotech, sc6246	RRID:AB_628073
CDKN1A	Flow Cyto (Human)	1:100	Cell Signaling Technology, 2947	RRID:AB_823586
Insulin	IHC, Flow Cyto (Mouse, Human)	1:1	Dako Agilent, IR0061-2	RRID:AB_2617169
Cdkn1a	IHC (Mouse)	1:1000	Abcam, ab107099	RRID: AB_10891759
Mmp2	IHC (Mouse)	1:1000	Novus Biologicals, NB200-114	RRID:AB_10002817
Cd74	IHC (Mouse)	1:200	Novus Biologicals, NBP2-29465	No RRID
Gcg	IHC (Human, Mouse)	1:1000	Abcam, ab92517	RRID: AB_10561971
Sst	IHC (Mouse)	1:1000	ThermoFisher, MA5-16987	RRID:AB_2538460
Sst	IHC (Mouse)	1:100	Novus Biologicals, MAB2358	RRID: AB_2722572
NKX6.1	IHC (Human)	1:100	Developmental Studies Hybridoma Bank, F55A12	RRID:AB_532379
